# Supplementary material for: Bifidobacterium adolescentis Is Effective in Relieving Type 2 Diabetes and May Be Related to Its Dominant Core Genome and Gut Microbiota Modulation Capacity
Source: Nutrients. 2022 Jun 15;14(12):2479. doi: 10.3390/nu14122479 (PMC9227778; doi:10.3390/nu14122479)
Supplement: Supplementary file 1 [file nutrients-14-02479-s001.zip]

Archive with 1 entries (1 files):
- nutrients-1765916-supplementary.pdf
